# Supplementary material for: Malignant Transformation of Postmenopausal Endometriosis: A Systematic Review of the Literature
Source: Cancers (Basel). 2021 Aug 10;13(16):4026. doi: 10.3390/cancers13164026 (PMC8394809; doi:10.3390/cancers13164026)
Supplement: Supplementary file 1 [file cancers-13-04026-s001.zip]

Archive with 1 entries (1 files):
- cancers-1331857-supplementary.pdf
